# Supplementary material for: Intrinsic Brain Activity in Temporal Lobe Epilepsy With and Without Depression: Insights From EEG Microstates
Source: Front Neurol. 2022 Jan 4;12:753113. doi: 10.3389/fneur.2021.753113 (PMC8764160; doi:10.3389/fneur.2021.753113)
Supplement: Supplementary file 1 [file Data_Sheet_1.CSV]

DataSet	Group	Template	ExpVar	SortInfo	TotalTime	Duration_1	Duration_2	Duration_3	Duration_4	MeanDuration	Occurrence_1	Occurrence_2	Occurrence_3	Occurrence_4	MeanOccurrence	Contribution_1	Contribution_2	Contribution_3	Contribution_4	OrgTM_1->1	OrgTM_1->2	OrgTM_1->3	OrgTM_1->4	OrgTM_2->1	OrgTM_2->2	OrgTM_2->3	OrgTM_2->4	OrgTM_3->1	OrgTM_3->2	OrgTM_3->3	OrgTM_3->4	OrgTM_4->1	OrgTM_4->2	OrgTM_4->3	OrgTM_4->4	ExpTM_1->1	ExpTM_1->2	ExpTM_1->3	ExpTM_1->4	ExpTM_2->1	ExpTM_2->2	ExpTM_2->3	ExpTM_2->4	ExpTM_3->1	ExpTM_3->2	ExpTM_3->3	ExpTM_3->4	ExpTM_4->1	ExpTM_4->2
E1	nPDS	GrandMeanEE	7.83E-01	user->GrandMeanEE	4.65E+02	7.11E-02	7.02E-02	6.20E-02	6.47E-02	6.82E-02	4.07E+00	4.11E+00	3.37E+00	3.57E+00	1.51E+01	2.82E-01	2.83E-01	2.05E-01	2.30E-01		1.06E-01	7.10E-02	8.47E-02	1.03E-01		7.75E-02	8.17E-02	7.28E-02	7.43E-02		6.29E-02	8.37E-02	8.23E-02	6.23E-02			1.04E-01	7.88E-02	8.82E-02	1.04E-01		7.95E-02	8.90E-02	7.51E-02	7.61E-02		6.73E-02	8.46E-02	8.53E-02
E10	nPDS	GrandMeanEE	7.73E-01	user->GrandMeanEE	4.68E+02	7.59E-02	7.14E-02	7.19E-02	9.25E-02	8.04E-02	3.56E+00	3.06E+00	2.51E+00	3.72E+00	1.29E+01	2.69E-01	2.17E-01	1.80E-01	3.34E-01		7.74E-02	6.66E-02	1.20E-01	8.20E-02		4.79E-02	9.58E-02	6.92E-02	5.22E-02		6.34E-02	1.14E-01	9.59E-02	7.00E-02			8.95E-02	7.39E-02	1.13E-01	8.53E-02		5.92E-02	9.31E-02	6.78E-02	5.70E-02		6.86E-02	1.16E-01	1.00E-01
E11	nPDS	GrandMeanEE	7.22E-01	user->GrandMeanEE	4.41E+02	6.17E-02	6.08E-02	6.98E-02	6.31E-02	6.46E-02	3.64E+00	3.20E+00	4.51E+00	4.39E+00	1.57E+01	2.23E-01	1.93E-01	3.10E-01	2.74E-01		5.80E-02	8.66E-02	7.88E-02	5.58E-02		7.10E-02	6.95E-02	8.12E-02	7.58E-02		1.21E-01	8.48E-02	6.18E-02	1.20E-01			6.12E-02	8.57E-02	8.38E-02	5.92E-02		7.44E-02	7.03E-02	9.17E-02	8.26E-02		1.13E-01	8.88E-02	7.71E-02
E12	nPDS	GrandMeanEE	7.90E-01	user->GrandMeanEE	4.51E+02	7.07E-02	5.75E-02	9.08E-02	5.33E-02	7.33E-02	4.33E+00	2.63E+00	4.90E+00	2.18E+00	1.40E+01	3.04E-01	1.49E-01	4.31E-01	1.15E-01		6.36E-02	1.78E-01	5.20E-02	6.57E-02		9.12E-02	1.96E-02	1.77E-01	9.08E-02		7.38E-02	5.25E-02	2.38E-02	7.11E-02			8.13E-02	1.60E-01	6.75E-02	7.04E-02		8.20E-02	3.38E-02	1.69E-01	1.00E-01		8.23E-02	5.61E-02	3.24E-02
E13	nPDS	GrandMeanEE	7.25E-01	user->GrandMeanEE	3.47E+02	8.16E-02	7.82E-02	9.25E-02	8.94E-02	8.72E-02	3.03E+00	2.68E+00	3.13E+00	3.26E+00	1.21E+01	2.37E-01	2.05E-01	2.77E-01	2.81E-01		7.21E-02	8.27E-02	8.06E-02	6.17E-02		6.79E-02	8.05E-02	9.31E-02	6.42E-02		9.24E-02	8.36E-02	7.62E-02	9.62E-02			7.21E-02	8.63E-02	8.85E-02	7.03E-02		7.45E-02	7.65E-02	8.79E-02	7.71E-02		9.65E-02	9.15E-02	8.11E-02
E14	nPDS	GrandMeanEE	8.56E-01	user->GrandMeanEE	5.05E+02	7.43E-02	6.63E-02	1.30E-01	5.76E-02	9.20E-02	3.52E+00	2.72E+00	4.13E+00	1.12E+00	1.15E+01	2.57E-01	1.80E-01	4.99E-01	6.39E-02		7.33E-02	1.89E-01	2.66E-02	8.56E-02		1.15E-01	2.11E-02	1.78E-01	1.27E-01		4.18E-02	2.61E-02	1.75E-02	4.59E-02			9.97E-02	1.68E-01	4.06E-02	9.26E-02		1.13E-01	2.74E-02	1.80E-01	1.32E-01		5.28E-02	3.23E-02	2.37E-02
E16	nPDS	GrandMeanEE	7.81E-01	user->GrandMeanEE	4.46E+02	1.80E-01	1.30E-01	9.31E-02	9.68E-02	1.35E-01	2.72E+00	2.36E+00	1.29E+00	1.49E+00	7.86E+00	4.46E-01	2.94E-01	1.19E-01	1.42E-01		1.69E-01	6.95E-02	8.42E-02	1.75E-01		4.70E-02	5.62E-02	6.64E-02	5.31E-02		2.70E-02	8.20E-02	5.61E-02	3.33E-02			1.67E-01	8.47E-02	9.75E-02	1.58E-01		6.87E-02	7.69E-02	6.86E-02	5.87E-02		3.42E-02	8.19E-02	6.88E-02
E17	nPDS	GrandMeanEE	8.05E-01	user->GrandMeanEE	4.74E+02	7.50E-02	6.93E-02	6.51E-02	6.07E-02	6.86E-02	4.33E+00	4.02E+00	3.39E+00	3.26E+00	1.50E+01	3.18E-01	2.73E-01	2.15E-01	1.95E-01		1.13E-01	8.36E-02	8.30E-02	1.18E-01		7.51E-02	6.67E-02	7.91E-02	7.78E-02		5.73E-02	8.08E-02	6.99E-02	5.78E-02			1.12E-01	9.04E-02	8.78E-02	1.09E-01		8.23E-02	7.82E-02	8.38E-02	7.81E-02		6.26E-02	8.04E-02	7.36E-02
E18	nPDS	GrandMeanEE	7.75E-01	user->GrandMeanEE	3.32E+02	8.45E-02	7.92E-02	9.35E-02	8.59E-02	8.75E-02	3.07E+00	2.67E+00	3.13E+00	3.26E+00	1.21E+01	2.44E-01	2.04E-01	2.79E-01	2.72E-01		7.11E-02	8.58E-02	8.05E-02	6.85E-02		6.41E-02	7.63E-02	8.40E-02	6.66E-02		9.91E-02	8.49E-02	7.34E-02	9.61E-02			7.31E-02	8.72E-02	8.90E-02	7.11E-02		7.43E-02	7.45E-02	8.78E-02	7.65E-02		9.69E-02	9.16E-02	7.91E-02
E2	nPDS	GrandMeanEE	7.89E-01	user->GrandMeanEE	4.51E+02	9.22E-02	7.48E-02	7.35E-02	8.12E-02	8.19E-02	3.94E+00	2.92E+00	2.77E+00	3.05E+00	1.27E+01	3.50E-01	2.12E-01	1.98E-01	2.40E-01		1.05E-01	9.00E-02	1.02E-01	9.86E-02		5.46E-02	6.54E-02	9.36E-02	5.68E-02		5.87E-02	1.08E-01	5.82E-02	6.33E-02			1.05E-01	9.89E-02	1.09E-01	9.45E-02		6.37E-02	7.10E-02	8.84E-02	6.29E-02		6.71E-02	9.95E-02	7.17E-02
E21	nPDS	GrandMeanEE	7.87E-01	user->GrandMeanEE	4.60E+02	7.71E-02	7.90E-02	6.36E-02	7.35E-02	7.46E-02	3.83E+00	3.92E+00	2.64E+00	3.48E+00	1.39E+01	2.88E-01	3.01E-01	1.64E-01	2.47E-01		1.14E-01	5.84E-02	9.14E-02	1.13E-01		6.67E-02	9.38E-02	6.34E-02	6.25E-02		5.38E-02	9.12E-02	9.65E-02	5.45E-02			1.10E-01	7.06E-02	9.69E-02	1.11E-01		7.39E-02	9.97E-02	6.34E-02	6.58E-02		5.77E-02	9.35E-02	9.57E-02
E22	nPDS	GrandMeanEE	8.07E-01	user->GrandMeanEE	4.61E+02	6.28E-02	6.11E-02	8.47E-02	8.08E-02	7.49E-02	2.70E+00	2.96E+00	4.08E+00	4.09E+00	1.38E+01	1.68E-01	1.79E-01	3.35E-01	3.18E-01		4.78E-02	6.94E-02	6.98E-02	4.55E-02		7.96E-02	7.66E-02	7.46E-02	7.53E-02		1.35E-01	6.77E-02	8.04E-02	1.37E-01			5.18E-02	7.19E-02	7.13E-02	5.26E-02		7.99E-02	7.95E-02	8.13E-02	8.85E-02		1.27E-01	8.07E-02	8.83E-02
E3	nPDS	GrandMeanEE	7.67E-01	user->GrandMeanEE	3.47E+02	5.75E-02	6.81E-02	5.66E-02	6.62E-02	6.32E-02	3.91E+00	4.45E+00	3.28E+00	4.49E+00	1.61E+01	2.24E-01	2.99E-01	1.84E-01	2.93E-01		9.53E-02	5.74E-02	7.99E-02	9.24E-02		6.43E-02	1.12E-01	5.55E-02	6.39E-02		7.59E-02	8.61E-02	1.09E-01	7.37E-02			8.94E-02	6.40E-02	8.95E-02	9.39E-02		7.56E-02	1.07E-01	6.12E-02	6.91E-02		7.20E-02	9.36E-02	1.06E-01
E4	nPDS	GrandMeanEE	7.92E-01	user->GrandMeanEE	4.55E+02	9.37E-02	1.04E-01	9.62E-02	9.38E-02	9.78E-02	2.75E+00	2.96E+00	2.54E+00	2.48E+00	1.07E+01	2.49E-01	2.85E-01	2.37E-01	2.29E-01		9.63E-02	7.32E-02	7.15E-02	9.47E-02		8.41E-02	8.08E-02	8.12E-02	7.99E-02		6.44E-02	6.92E-02	7.98E-02	6.87E-02			9.53E-02	8.23E-02	7.84E-02	9.76E-02		8.88E-02	8.63E-02	8.17E-02	8.54E-02		7.29E-02	7.70E-02	8.21E-02
E5	nPDS	GrandMeanEE	7.92E-01	user->GrandMeanEE	5.05E+02	1.04E-01	1.02E-01	1.35E-01	9.38E-02	1.12E-01	2.44E+00	2.60E+00	2.85E+00	1.60E+00	9.50E+00	2.45E-01	2.57E-01	3.51E-01	1.47E-01		9.21E-02	1.04E-01	4.22E-02	8.87E-02		1.15E-01	5.11E-02	1.08E-01	1.10E-01		6.50E-02	4.29E-02	5.25E-02	6.38E-02			9.51E-02	1.06E-01	5.54E-02	9.65E-02		1.14E-01	6.28E-02	1.12E-01	1.18E-01		7.17E-02	5.04E-02	5.64E-02
E6	nPDS	GrandMeanEE	7.68E-01	user->GrandMeanEE	4.25E+02	8.61E-02	8.32E-02	8.01E-02	9.06E-02	8.62E-02	3.19E+00	2.95E+00	2.75E+00	3.19E+00	1.21E+01	2.67E-01	2.39E-01	2.16E-01	2.78E-01		8.25E-02	7.75E-02	9.10E-02	8.35E-02		6.23E-02	8.34E-02	7.81E-02	5.77E-02		7.97E-02	8.97E-02	8.91E-02	7.68E-02			8.65E-02	8.15E-02	9.60E-02	8.49E-02		7.09E-02	8.63E-02	7.85E-02	6.96E-02		7.87E-02	9.67E-02	8.84E-02
E7	nPDS	GrandMeanEE	8.36E-01	user->GrandMeanEE	4.50E+02	6.52E-02	6.21E-02	1.41E-01	5.50E-02	9.43E-02	2.80E+00	2.51E+00	4.40E+00	1.34E+00	1.10E+01	1.84E-01	1.54E-01	5.87E-01	7.53E-02		4.57E-02	1.69E-01	2.31E-02	4.24E-02		1.47E-01	1.93E-02	1.72E-01	1.46E-01		7.10E-02	2.18E-02	2.04E-02	6.79E-02			7.28E-02	1.41E-01	3.86E-02	7.07E-02		1.21E-01	3.36E-02	1.71E-01	1.51E-01		7.89E-02	3.35E-02	3.02E-02
E8	nPDS	GrandMeanEE	7.66E-01	user->GrandMeanEE	5.12E+02	6.93E-02	6.58E-02	6.27E-02	7.69E-02	6.93E-02	3.91E+00	3.69E+00	3.13E+00	4.00E+00	1.47E+01	2.67E-01	2.39E-01	1.95E-01	3.00E-01		8.41E-02	6.89E-02	1.00E-01	8.82E-02		6.51E-02	8.85E-02	6.70E-02	6.57E-02		7.18E-02	9.99E-02	9.20E-02	7.03E-02			9.08E-02	7.59E-02	9.87E-02	8.93E-02		7.01E-02	9.13E-02	7.12E-02	6.68E-02		7.37E-02	9.96E-02	9.33E-02
E9	nPDS	GrandMeanEE	7.78E-01	user->GrandMeanEE	3.48E+02	8.33E-02	8.35E-02	8.82E-02	8.48E-02	8.65E-02	3.13E+00	3.16E+00	2.87E+00	2.91E+00	1.21E+01	2.54E-01	2.59E-01	2.44E-01	2.42E-01		8.94E-02	7.96E-02	7.48E-02	9.49E-02		7.85E-02	7.90E-02	6.93E-02	7.88E-02		7.72E-02	8.16E-02	7.95E-02	6.85E-02			9.23E-02	8.17E-02	8.40E-02	9.22E-02		8.53E-02	8.46E-02	7.93E-02	8.27E-02		7.55E-02	8.26E-02	8.32E-02
[truncated: 18 more columns]
